# Supplementary material for: Trait-Level Resilience in Pet Dogs—Development of the Lincoln Canine Adaptability Resilience Scale (L-CARS)
Source: Animals (Basel). 2023 Feb 26;13(5):859. doi: 10.3390/ani13050859 (PMC10000169; doi:10.3390/ani13050859)
Supplement: Supplementary file 1 [file animals-13-00859-s001.zip]

Archive with 1 entries (1 files):
- animals-2221003-supplementary.pdf
